# Supplementary material for: Assessment of Soybean Flowering and Seed Maturation Time in Different Latitude Regions of Kazakhstan
Source: PLoS One. 2016 Dec 1;11(12):e0166894. doi: 10.1371/journal.pone.0166894 (PMC5132232; doi:10.1371/journal.pone.0166894)
Supplement: S2 Table — SEK2015, EK2015, NK2015 –averaged data from 2015 harvest in South-east Kazakhstan, East Kazakhstan, and North Kazakhstan, respectively. (XLS) [file pone.0166894.s002.xls]

## Sheet: SEK2015
S2 Table. Phenotypic and agronomic data at three experimental sites of Kazakhstan.
S2 Table 2.1. Averages of three replicates in SEK2015 experimental site.
ID		VE-R2	TT-R2	R2-R4	R4-R8	VE-R8	R2-R8	TT-R8	PH	NFB	NFN	NSP	YPP	TSW
	The sowing day	The day to flowering	Thermal time to flowring, 0Cd	Time from flowering to pods developemnt (days)	Time from pods developemnt to maturation (days)	Time to maturation (days)	Time from flowering to maturation (days)	Thermal time to seed maturation, 0Cd	plant height (cm)	number of fertile branches	number of nodes per plant	number of seeds per plant	yield per plant (g)	Thousand seeds weigth (g)
SD01	2015-05-04	34	682.3	24	46.3333	103.667	78	2471.5	60.3333	1.26667	17.2	49.8667	15.62	155.974
SD02	2015-05-04	30	604.8	26	43.3333	99.3333	69.3333	2375.2	38.6667	1.4	12.9333	43.6	15.6867	160.461
SD03	2015-05-04	29.6667	604.8	29	38	96.6667	67	2326.7	58	1.2	14.9333	41.2	13.3667	183.641
SD04	2015-05-04	32.6667	660.3	22	37.6667	91	58.3333	2178.8	58.4	0.733333	14	45.1333	14.36	172.855
SD05	2015-05-04	29.3333	581.9	35.6667	42	107	77.6667	2526.1	78	1.53333	21.5333	68.4	23.7667	169.118
SD06	2015-05-04	30.6667	622.5	32.6667	34	97.6667	67	2356.1	85.8	4.33333	35.7333	91.2667	26.8733	156.947
SD07	2015-05-04	30.6667	622.5	37.3333	43	111	80.3333	2608.9	82.9333	2.06667	28.4667	80.2	28.4867	193.241
SD08	2015-05-04	29.3333	581.9	30	35	94.3333	65	2239.9	68.1333	0.866667	15.8	44.8667	14.5933	179.041
SD09	2015-05-04	33.3333	660.3	35.3333	45.6667	114.333	81	2654.9	69.8667	2.06667	22.0667	55.5333	22.08	183.158
SD10	2015-05-04	33.3333	660.3	40	43	116.333	83	2689.3	68	1.4	21.5333	52.4667	20.3267	164.192
SD11	2015-05-04	35	705.7	24	34.6667	93.6667	58.6667	2239.9	61.8	0.733333	12.8	36.2667	14.8467	212.855
SD12	2015-05-04	30	604.8	27	40	96.6667	66.6667	2326.7	56.8667	1.2	16.6	50.8667	19.3733	184.154
SD13	2015-05-04	37	756.3	29.3333	33.6667	99.3333	62.3333	2375.2	86.3333	3.13333	28.7333	69.9333	20.86	170.76
SD14	2015-05-04	35.3333	705.7	28.3333	35	98.6667	63.3333	2375.2	91.5333	2.06667	22.0667	54.2	19.9067	180.052
SD15	2015-05-04	33	660.3	35.3333	34.3333	102.667	69.6667	2453.5	86	2.53333	30.2667	66	20.7933	144.348
SD16	2015-05-04	33.3333	660.3	28	44.3333	105.667	72.3333	2505.7	52	2	17.1333	60.2	21.7133	189.571
SD17	2015-05-04	33	660.3	26.6667	29	87	54	2087.7	47.6667	1.4	13.1333	37.3333	12.04	206.347
SD18	2015-05-04	30	604.8	25.3333	32	86.6667	56.6667	2087.7	55.6	1.53333	14.4667	45.8667	9.96	169.263
SD19	2015-05-04	34	682.3	20.3333	38	91.6667	57.6667	2195.8	64.4	3.33333	21.4	61.4667	18.88	199.472
SD20	2015-05-04	30.3333	604.8	22.6667	35	88	57.6667	2112.6	17.8667	1.93333	9.8	20.4	2.9	124.533
SD21	2015-05-04	28	556.6	21	31	80.3333	52.3333	1895.1	31.4667	2.33333	13.7333	30.9333	10.0467	162.668
SD22	2015-05-04	32	640.4	20	31.6667	83.6667	51.6667	2015.7	32.6667	2.4	19.4667	43.8667	10.4533	152.413
SD23	2015-05-04	31.6667	640.4	25.6667	28.3333	85.6667	54	2065	32.0667	2.46667	15.8	30.8	3.26667	163.8
SD24	2015-05-04	29	581.9	19	37	85	56	2041.5	18.6667	1.6	8.86667	19.8667	5.38	130.312
SD25	2015-05-04	29	581.9	24	37	90	61	2163.7	59.3333	0.933333	15.5333	43.3333	14.46	187.74
SD26	2015-05-04	33.3333	660.3	25	30.6667	89	55.6667	2138.6	61.7333	1.8	16.4667	47.6	12.62	146.409
SD27	2015-05-04	31	622.5	28	32.6667	91.6667	60.6667	2195.8	72.5333	1.06667	23.4667	57.2	11.4533	157.73
SD28	2015-05-04	29.6667	604.8	22	41.3333	93	63.3333	2216.3	52.1333	0.866667	16.5333	47.4667	14.42	192.899
SD29	2015-05-04	31	622.5	25.6667	39	95.6667	64.6667	2295.9	46.7333	0.733333	14.0667	53.3333	18.4333	160.993
SD30	2015-05-04	28.6667	581.9	25.6667	36.6667	90.3333	61.6667	2163.7	61.9333	1.33333	17.7333	49.3333	15.0733	186.676
SD31	2015-05-04	29.3333	581.9	25.6667	36.6667	91.6667	62.3333	2195.8	45	0.933333	13.7333	50.1333	14.9467	164.182
SD32	2015-05-04	29.6667	604.8	30.6667	30.3333	90.6667	61	2178.8	73.8667	1.13333	21.6667	54.2667	14	138.21
SD33	2015-05-04	35.3333	705.7	28	34.3333	97.6667	62.3333	2356.1	61	2.13333	19.2	53.8667	21.4333	181.276
SD34	2015-05-04	31.3333	622.5	29	34.3333	94.6667	63.3333	2266.8	72.4	2.13333	21.5333	64.2	18.08	160.902
SD35	2015-05-04	31	622.5	26.6667	36.3333	94	63	2239.9	69.0667	3.13333	28.2667	69.1333	26.2333	169.016
SD36	2015-05-04	33	660.3	31.3333	34	98.3333	65.3333	2356.1	81.9333	2.26667	25.8	66.9333	23.6867	157.294
SD37	2015-05-04	29.6667	604.8	20	35	84.6667	55	2041.5	33.5333	2.33333	15.0667	32.2	12.6067	201.333
SD38	2015-05-04	27.3333	532.3	25.3333	37.3333	89.6667	62.3333	2163.7	65.9333	1.8	16.5333	43	11.6533	164.06
SD39	2015-05-04	30.6667	622.5	29	33	92.6667	62	2216.3	87.6667	1.2	23.3333	63.5333	18.4333	166.288
SD40	2015-05-04	35	705.7	22.3333	33.6667	91	56	2178.8	57.8667	2	15.6	39.6667	15.78	214.179
SD41	2015-05-04	35.6667	730.5	22	39.6667	96	60.3333	2295.9	74.1333	1.6	17.6	52.6667	24.5267	186.181
SD42	2015-05-04	30	604.8	22.6667	33	85.6667	55.6667	2065	67.2	1.8	14.3333	38.8667	12.02	181.917
SD43	2015-05-04	31.6667	640.4	24.3333	34.3333	90	58.3333	2163.7	62	0.466667	15.8667	46.4667	16.8667	180.711
SD44	2015-05-04	30	604.8	22	34.3333	86.3333	56.3333	2065	59.0667	2.33333	24.5333	70.0667	16.9	160.457
SD45	2015-05-04	29	581.9	20.6667	32.6667	82.3333	53.3333	1953.4	35.6667	0.866667	12.5333	38.2667	11.5933	159.389
SD46	2015-05-04	29	581.9	24.6667	35.6667	87.6667	58.6667	2112.6	62.1333	1.33333	16.7333	40.8	10.9267	164.201
SD47	2015-05-04	29	581.9	20.6667	26	75.6667	46.6667	1788.6	31.1333	1.53333	11.6	31.2667	8.14	150.646
SD48	2015-05-04	30.6667	622.5	22	35.6667	88.3333	57.6667	2112.6	48	0.6	13	39	11.86	178.001
SD49	2015-05-04	34.6667	705.7	32	46	111	76.3333	2608.9	81.3333	2.46667	26	69.6667	29.9467	208.894
SD50	2015-05-04	31	622.5	25.3333	39	95.3333	64.3333	2266.8	48.2	1	16.2	46.8	15.9067	156.21
SD51	2015-05-04	31.3333	622.5	22.3333	39.3333	93	61.6667	2216.3	55.9333	0.933333	14.6	47.6	12.9267	156.537
SD52	2015-05-04	30	604.8	29	31.6667	90.3333	60.3333	2163.7	66	2.06667	20.0667	55.3333	16.14	171.971
SD53	2015-05-04	26.6667	532.3	24.3333	38	89	62.3333	2138.6	47.1333	1.06667	16.0667	39.6667	11.78	176.644
SD54	2015-05-04	28.6667	581.9	21	41	90.6667	62	2178.8	25.8	1	11.8	29.8667	10.9	147.406
SD55	2015-05-04	27	532.3	26	34	87	60	2087.7	48.4	1.4	13.1333	39.4667	16.2333	185.867
SD56	2015-05-04	31.3333	622.5	26	34.6667	92	60.6667	2195.8	62.4667	2	21.9333	63.3333	19.4067	183.748
SD57	2015-05-04	35	705.7	26.3333	34	94.6667	59.6667	2266.8	75.0667	2.6	19.7333	56.2	18.6667	181.788
SD58	2015-05-04	29.3333	581.9	26.3333	35	90.6667	61.3333	2178.8	47.7333	2	19	56.2667	17.5533	184.719
SD59	2015-05-04	31.3333	622.5	24.6667	36.3333	92.3333	61	2195.8	60.7333	1.33333	15.6667	40.8667	10.5667	156.894
SD60	2015-05-04	28.6667	581.9	28	38.3333	95	66.3333	2266.8	65.6	2.6	24.4	73.8	29.1533	184.85
SD61	2015-05-04	36.3333	730.5	23.3333	38	97	60.6667	2326.7	65.6667	2.06667	18.3333	71.2	20.16	163.354
SD62	2015-05-04	36.3333	730.5	32	31	99.3333	63	2375.2	98.8	0.866667	22.4	65.1333	24.18	190.78
SD63	2015-05-04	33.6667	682.3	24	34.3333	92	58.3333	2195.8	43.6667	1.93333	15.6667	54.2	15.16	172.534
SD64	2015-05-04	33.3333	660.3	30.6667	30.6667	94	60.6667	2239.9	75.6667	1.13333	23.3333	56.0667	16	154.456
SD65	2015-05-04	31	622.5	26.6667	35.3333	93	62	2216.3	64.2667	2.06667	17.5333	46.2667	15.4133	217.184
SD66	2015-05-04	27	532.3	24.3333	34.6667	86	59	2065	53.0667	1.4	16.7333	42.4	13.6867	194.557
SD67	2015-05-04	30.3333	604.8	19	40	89.3333	59	2138.6	28.6667	2.2	13.1333	35.6	9.62667	152.988
SD68	2015-05-04	31.6667	640.4	28.6667	34.6667	95	63.3333	2266.8	72.6667	1.4	20.4	50.3333	16.26	177.521
SD69	2015-05-04	31.3333	622.5	22.3333	36	89.6667	58.3333	2163.7	42.2	1.86667	18.8667	50.7333	10.8467	141.211
SD70	2015-05-04	31.6667	640.4	30.6667	36	98.3333	66.6667	2356.1	73.9333	1.6	16.6667	46.9333	13.1067	149.69
SD71	2015-05-04	32.6667	660.3	19.3333	38	89.3333	56.6667	2138.6	24.9333	1.33333	11.9333	29.3333	9.1	133.218
SD72	2015-05-04	36	730.5	27	32.6667	95.6667	59.6667	2295.9	28.5333	1.8	14	30.6	4.15333	139.983
SD73	2015-05-04	29	581.9	27.6667	47	103.667	74.6667	2471.5	75.4	1.4	18.3333	48.1333	17.8267	204.826
SD74	2015-05-04	35	705.7	36.3333	41.6667	113	78	2639.9	97.2667	1.53333	19.3333	47.4	32.9667	184.624
SD75	2015-05-04	36.6667	756.3	36.6667	38.6667	112.333	75.6667	2626.6	111.6	1.73333	23.1333	58.2667	21.7133	181.037
SD76	2015-05-04	33	660.3	25.6667	35.3333	94	61	2239.9	47.9333	0.466667	12.6	44.7333	15.1733	174.158
SD77	2015-05-04	34	682.3	18.3333	41.6667	94	60	2239.9	49	1.8	14.9333	52.8	15.6333	161.62
SD78	2015-05-04	34.6667	705.7	21.6667	35.6667	92.6667	58	2216.3	45.4667	2.46667	19.4667	58.2	16.6933	166.627
SD79	2015-05-04	34.6667	705.7	25.6667	41.3333	101	66.3333	2412.9	41.6667	1.2	15.2667	45.2	17.44	189.311
SD80	2015-05-04	35	705.7	32.6667	49	115.333	80.3333	2671.5	66.7333	1.73333	19.8667	57.3333	22.3133	202.396
SD81	2015-05-04	28.3333	556.6	24.3333	46.6667	99.3333	71	2375.2	46.7333	0.733333	12.8667	40.4	12.7867	172.531
SD82	2015-05-04	29.3333	581.9	35.6667	40.3333	105.333	76	2487.7	82.6	2.2	29	81.2667	22.3667	175.353
SD83	2015-05-04	35	705.7	24.6667	37	96	61	2295.9	69.7333	1.4	17	52.6	16.5933	179.552
SD84	2015-05-04	38.3333	779.8	23	39.3333	100	61.6667	2393.8	57.8	2.8	23.6	98.2667	25.9867	169.652
SD85	2015-05-04	35.3333	705.7	35	38.3333	108.667	73.3333	2571.4	108.467	1.33333	21.9333	58.7333	17.7133	151.536
SD86	2015-05-04	36	730.5	21	42.6667	99	63	2375.2	53.4	1.86667	16.5333	56	17.7467	168.92
SD87	2015-05-04	29	581.9	24.3333	39	92.3333	63.3333	2195.8	49.2667	1.13333	13.4	37.2667	11.44	154.46
SD88	2015-05-04	36.3333	730.5	35	50.6667	122	85.6667	2807.7	91.1333	4.13333	13.8	36	18.3467	191.703
SD89	2015-05-04	33.6667	682.3	27.6667	40.3333	101.667	68	2436.2	75.5333	1.6	21.6	49.6667	16	160.643
SD90	2015-05-04	31.6667	640.4	33.6667	40.3333	106.333	74.6667	2505.7	102.267	1.13333	23	82.2667	24.0733	159.422
SD91	2015-05-04	34	682.3	33.3333	46.6667	113.333	79.3333	2639.9	59.1333	1.86667	24.7333	65.1333	27.9067	187.133
SD92	2015-05-04	31.6667	640.4	30	49.3333	111	79.3333	2608.9	78.2	1.4	23.5333	48.2667	18.9	201.12
SD93	2015-05-04	28.3333	556.6	27.6667	37	93	64.6667	2216.3	47.8	2.26667	19.2	50.0667	11.1067	141.346
SD94	2015-05-04	33.6667	682.3	34.6667	31.6667	100	66.3333	2393.8	73.3333	3.06667	30.4	73.3333	30.94	196.106
SD95	2015-05-04	32.3333	640.4	23.6667	37.3333	92.6667	60.3333	2216.3	21.4	2	8.8	19.4	3.85333	166.373
SD96	2015-05-04	33.6667	682.3	24.3333	36	93.6667	60	2239.9	55.8667	2.06667	17.6	42.8667	14.5933	199.75
SD97	2015-05-04	35	705.7	24.6667	43.3333	102.333	67.3333	2436.2	69.2	1.2	18.8	50.6667	16.3133	181.1
SD98	2015-05-04	36	730.5	21.6667	38.3333	96	60	2295.9	62	1.8	14.7333	41.1333	11.5133	183.808
SD99	2015-05-04	32	640.4	27.3333	37.6667	97	65	2326.7	63.0667	2.33333	23.2667	54.0667	20.3333	233.141
SD100	2015-05-04	30	604.8	28	40	97.6667	67.6667	2356.1	75.4667	2.06667	17.8667	47.6667	18.0067	188.113
SD101	2015-05-04	32.3333	640.4	26.3333	34.3333	93	60.6667	2216.3	57.7333	1.46667	13.1333	35.6	13.4533	208.338
SD102	2015-05-04	29.6667	604.8	28.3333	36	94	64.3333	2239.9	68.1333	1.86667	22.5333	57.2	19.2867	199.696
SD103	2015-05-04	29.6667	604.8	22.6667	39	91.3333	61.6667	2178.8	70.5333	1.4	13.4667	34.8	10.5733	191.105
SD104	2015-05-04	31.3333	622.5	25	41.3333	97.6667	66.3333	2356.1	79	2.93333	23.6667	67	19.8133	211.1
SD105	2015-05-04	28.6667	581.9	25	45.6667	99.3333	70.6667	2375.2	60.2667	1.53333	15.5333	40.7333	12.5067	182.808
SD106	2015-05-04	29	581.9	26	37	92.6667	63.6667	2216.3	74.8667	1.46667	18.9333	50.4667	16.88	173.369
SD107	2015-05-04	27.6667	556.6	23.3333	42.3333	95	67.3333	2266.8	58.8	0.733333	13.4	35.8667	10.2667	167.184
SD108	2015-05-04	28.3333	556.6	27.6667	40	94.3333	66	2239.9	54.3333	0.733333	13.9333	35.9333	11.4333	185.043
SD109	2015-05-04	29.6667	604.8	27	39	94.3333	64.6667	2239.9	64.5333	1.6	16.0667	44.4667	13.2667	199.786
SD110	2015-05-04	26.6667	532.3	27.3333	41.6667	95.6667	69	2295.9	60.2	1.33333	14.3333	40.6667	13.5067	182.78
SD111	2015-05-04	38.6667	804.8	36.6667	40.6667	115.333	76.6667	2671.5	110.933	3.2	28.4	72.0667	26.4467	207
SD112	2015-05-04	29.3333	581.9	36	43.6667	109	79.6667	2571.4	81.4667	1.93333	20.2	61.8667	22.96	185.048
SD113	2015-05-04	33	660.3	33.3333	44.6667	111	78	2608.9	92	1.53333	19.1333	57.9333	18.4267	183.951
SD114	2015-05-04	35	705.7	37.3333	43.6667	116	81	2689.3	86.8	4.8	28.9333	82.9333	25.8267	176.133
SD115	2015-05-04	33.6667	682.3	35	37.6667	106.333	72.6667	2505.7	88.6667	1.6	16.5333	55.3333	20.3533	195.003
SD116	2015-05-04	35.6667	730.5	33.3333	50.3333	118.667	83	2754.1	86.4	1.86667	18.2667	81.1333	30.28	185.795
SD117	2015-05-04	43.3333	892.6	38.6667	46	128.5	85.1667	2921.2	111.6	2.6	27.1333	83	36.8867	174.667
SD118	2015-05-04	38.3333	779.8	34	37.3333	112.333	74	2626.6	109.867	1.33333	26.1333	63.6667	22.8467	158.067
SD119	2015-05-04	39.3333	804.8	30.6667	45.3333	114.667	75.3333	2671.5	68.0667	2.26667	20.6667	71.1333	22.3533	168.903
SD120	2015-05-04	38.6667	804.8	34.6667	43.6667	117	78.3333	2709.5	104.733	2.4	25.9333	75.0667	27.9267	182.676
SEK - South-east Kazakhstan, EK -East Kazakhstan, NK - North Kazakhstan
Traits designation is according to Fehr et al 1971 (see text).

## Sheet: EK2015
Supplemental Table 2.2. Averages of three replicates in EK2015 experimental site.
ID		VE-R2	TT-R2	R2-R4	R4-R8	VE-R8	R2-R8	TT-R8	PH	NFB	NFN	NSP	YPP	TSW
	The sowing day	The day to flowering	Thermal time to flowring, 0Cd	Time from flowering to pods developemnt (days)	Time from pods developemnt to maturation (days)	Time to maturation (days)	Time from flowering to maturation (days)	Thermal time to seed maturation, 0Cd	plant height (cm)	number of fertile branches	number of nodes per plant	number of seeds per plant	yield per plant (g)	Thousand seeds weigth (g)
SD01	2015-05-13	36	718.4	19.3333	50.3333	103.667	67.6667	2184.2	53.2333	2.26667	28.65	68.4333	22.095	149
SD02	2015-05-13	29.6667	568	14.6667	61	105.333	75.6667	2199.5	48.6444	1.77778	22.6444	62.6889	32.04	181.911
SD3	2015-05-13	30.3333	568	14.6667	53.6667	98.6667	68.3333	2089.5	71	2.66667	30.4	75.0667	30.0667	190.6
SD04	2015-05-13	30.6667	592.8	14.6667	42.6667	88	57.3333	1879	67.3333	1.46667	21.0667	58.6	18.82	173.523
SD05	2015-05-13	31	592.8	12.6667	72.3333	116	85	2352.3	66.8	3.6	39.4667	85.5333	31.4333	160.267
SD06	2015-05-13	38.6667	792.1	22.6667	55.6667	115	76.3333	2345.5	63.7667	4.4	43.1	86.4333	29.8467	156.567
SD07	2015-05-13	31.6667	618.4	25.6667	65.6667	123	91.3333	2426.4	72.8667	2.53333	36.6	92.9333	41.14	198.908
SD08	2015-05-13	29.6667	568	18	46.6667	94.3333	64.6667	2004.3	64.6	1.8	33.1333	87.4	28.32	150.8
SD09	2015-05-13	30.3333	568	23.6667	65.6667	119.667	89.3333	2393.2	62.5333	6.8	67.8	158.5	71.2	191.533
SD10	2015-05-13	30	568	24	66	120	90	2393.2	58.5	5	71	174	76.3	171.5
SD11	2015-05-13	31.6667	618.4	16.6667	49.6667	98	66.3333	2073.9	60.2222	0.688889	19.8	51.6444	18.6578	173.889
SD12	2015-05-13	30.6667	592.8	17.3333	49	97	66.3333	2059.3	57.3	1.63333	26.6667	61.9167	23.4067	149.167
SD13	2015-05-13	40.3333	814.5	12.3333	46.6667	99.3333	59	2089.5	73.6	2.93333	31.6667	63.2667	18.8867	169.333
SD14	2015-05-13	34.6667	696.2	16	47.3333	98	63.3333	2073.9	74.7333	4	33.8667	81.0667	31.34	166.8
SD15	2015-05-13	33	643.9	13.3333	65.3333	111	78	2281.8	82.4444	3.72222	44.6667	110	47.05	152.667
SD16	2015-05-13	34.6667	696.2	24.3333	61.6667	120.667	86	2405.4	62.2667	2.18333	25	59.6667	26.46	176.667
SD17	2015-05-13	33	643.9	15.3333	46	94.3333	61.3333	2004.3	54.6667	1.53333	22.8667	62.5333	12.34	168.733
SD18	2015-05-13	31.6667	618.4	11.3333	51	94	62.3333	2004.3	60.7333	2.93333	34.7333	90.5333	25.28	169.733
SD19	2015-05-13	34.3333	670	14	50.3333	98.6667	64.3333	2089.5	55.4039	3.50196	33.0824	84.1216	22.2333	126.8
SD20	2015-05-13	31.6667	618.4	12	39	82.6667	51	1786.9	35	2.45	19.2333	52.3	17.56	138.967
SD21	2015-05-13	31.3333	592.8	14	36	81.3333	50	1744.3	41.8667	2.73333	26	57.5333	12.5207	152.933
SD22	2015-05-13	34.3333	670	11.3333	39	88.3333	54	1879	49.4	3.33333	34.6667	80.9333	33.76	125.133
SD23	2015-05-13	35.3333	696.2	13.6667	47	96	60.6667	2042.6	52	2.46667	23.6667	55.5333	3.26667	163.8
SD24	2015-05-13	29.6667	568	12.6667	41	83.3333	53.6667	1786.9	29.6	2	15.8	36.3333	9.24667	149.474
SD25	2015-05-13	29.6667	568	14	41	84.6667	55	1821.9	55.5333	1.46667	19.2667	43.4667	12.6933	149.067
SD26	2015-05-13	33	643.9	12	46.3333	91.3333	58.3333	1953.2	71.1667	1.83333	24.5	61.8833	21.2867	148.4
SD27	2015-05-13	35	696.2	14.6667	47	96.6667	61.6667	2059.3	83.1333	2	27.8	73.3333	20.98	132.467
SD28	2015-05-13	30.3333	568	13.3333	46.3333	90	59.6667	1929.5	57.0667	2.13333	28.8667	74.4667	24.8667	173.4
SD29	2015-05-13	33.6667	670	23.3333	49.6667	106.667	73	2225.7	62.6	1.26667	23.2667	60.2667	19.0533	140.533
SD30	2015-05-13	32	618.4	11.3333	44.6667	88	56	1879	64.2667	2.66667	30.6	74.7333	20.6	146.333
SD31	2015-05-13	34.3333	670	16.3333	47.3333	98	63.6667	2073.9	52.65	1.43333	28.1	55.5667	28.5317	152.25
SD32	2015-05-13	33	643.9	16	49	98	65	2073.9	82.5333	2.86667	29	72.6667	20.62	135.8
SD33	2015-05-13	35	696.2	17	46.3333	98.3333	63.3333	2073.9	72.4889	3.92778	38.0722	91.5333	35.5283	162.667
SD34	2015-05-13	32.3333	618.4	12.6667	46.3333	95	62.6667	2022.2	63.2	2.6	34	66.6	18.7667	137.533
SD35	2015-05-13	33.3333	643.9	14.6667	54.6667	102.667	69.3333	2165	81.3333	4	40.4	103.6	33.4067	156.2
SD36	2015-05-13	39	792.1	21	51	111	72	2281.8	82.8	3.93333	40.2667	86.8	30.0467	163
SD37	2015-05-13	32.3333	618.4	13.3333	37	82.6667	50.3333	1786.9	43.2	2.86667	23.1333	61.2667	6.92	148.533
SD38	2015-05-13	31	592.8	14	39	84.6667	53.6667	1821.9	65.7333	2.6	31.8	77.5333	22.7133	143.537
SD39	2015-05-13	33	643.9	12.6667	58	102.333	69.3333	2143.9	74.2667	2.06667	34.0667	73.0667	22.9467	147.067
SD40	2015-05-13	33.6667	670	16	46	95.6667	62	2042.6	55.6222	4	31.0222	67.1556	19.8933	161
SD41	2015-05-13	33	643.9	16	55.3333	104.333	71.3333	2184.2	71	2.53333	24	58.8	18.6867	142.2
SD42	2015-05-13	32.3333	618.4	12.6667	39	84	51.6667	1803.5	75.6667	2.93333	28.5333	89.6	23.48	131.6
SD43	2015-05-13	33	643.9	12	50	95	62	2022.2	51.2667	2.4	26.2	72.4	22.18	146.333
SD44	2015-05-13	31	592.8	12.6667	39	82.6667	51.6667	1786.9	65.8833	3.83333	35.8833	82.4833	25.8717	133.067
SD45	2015-05-13	31.6667	618.4	13.3333	39	84	52.3333	1803.5	48.8667	1.1	19.0667	55.0667	16.64	142.2
SD46	2015-05-13	31	592.8	12	41	84	53	1803.5	63.5333	2.4	25.2	61.2	16.6133	125.933
SD47	2015-05-13	30.3333	568	12.6667	41	84	53.6667	1803.5	41	1.86667	19.9333	36.3333	9.23333	126.533
SD48	2015-05-13	31.3333	592.8	12.6667	39.6667	83.6667	52.3333	1803.5	59	1.2	21.2667	55.7333	17.92	171.133
SD49	2015-05-13	37	740.8	15	55.3333	107.333	70.3333	2225.7	77.4	3.33333	32	73.7333	29.4	205.16
SD50	2015-05-13	35	696.2	15	51	101	66	2124.9	57.6889	3.13889	37.4444	96.7333	44.6733	170.222
SD51	2015-05-13	33	643.9	15.3333	45.3333	93.6667	60.6667	2004.3	71.4	1.75	20.4	69.0667	18.22	141.2
SD52	2015-05-13	31.6667	618.4	12.6667	39	83.3333	51.6667	1786.9	77.1333	3.83333	30.9167	93.3833	26.0683	164.233
SD53	2015-05-13	28.3333	523.1	14	44.6667	87	58.6667	1857.9	57.9333	1.93333	20.0667	57.4667	18.8533	158.333
SD54	2015-05-13	29	545.5	14.6667	45.6667	89.3333	60.3333	1902.2	46.5333	2.28333	23.3667	83.0667	23.3283	135.933
SD55	2015-05-13	28.3333	523.1	12.6667	44.6667	85.6667	57.3333	1838.8	56.3667	2.83333	25.2333	77.3	19.7967	163.867
SD56	2015-05-13	30.3333	568	11.3333	48.3333	90	59.6667	1929.5	66.4667	2.53333	27.1333	74.2667	25.24	169.867
SD57	2015-05-13	31	592.8	20.3333	43	94.3333	63.3333	2004.3	68.2	3.13333	29.6667	84.2667	30.1533	152.667
SD58	2015-05-13	28	523.1	14	40	82	54	1768.3	56.75	4	33.5	105.5	28.6	155.75
SD59	2015-05-13	31.6667	618.4	12.6667	39	83.3333	51.6667	1786.9	62.9333	1.6	19.6667	47.5778	22.0533	136.467
SD60	2015-05-13	34.3333	670	16.6667	44.6667	95.6667	61.3333	2042.6	74.8	3.8	39.5333	88.8	31.0733	155.8
SD61	2015-05-13	43.6667	906.7	14.3333	48.6667	106.667	63	2225.7	66.1333	3.53333	34.3333	92.6	29.38	172.133
SD62	2015-05-13	37.3333	740.8	16	48	101.333	64	2124.9	71.6667	2.2	21.6	54.4	19.58	178.667
SD63	2015-05-13	36.6667	740.8	16.6667	40.6667	94	57.3333	2004.3	57.9333	4.26667	30.4	88.8667	27.4133	175.6
SD64	2015-05-13	35.6667	718.4	18	44.3333	98	62.3333	2073.9	83.6	3.95556	37.5333	83.8444	27.7	156.267
SD65	2015-05-13	31.6667	618.4	13.3333	50	95	63.3333	2022.2	70.8333	2.46667	24.2667	52.8667	9.39	174.4
SD66	2015-05-13	27.6667	523.1	13.3333	41	82	54.3333	1768.3	58.4667	2	23.4	49.2667	16.2867	157.8
SD67	2015-05-13	30	568	12	42.6667	84.6667	54.6667	1821.9	32.6	3.26667	21.8	54.6	15.96	138.333
SD68	2015-05-13	30.3333	568	17.3333	46	93.6667	63.3333	2004.3	54.1	1.48333	24.5333	54.6833	21.6617	152.773
SD69	2015-05-13	34	670	15.3333	46.3333	95.6667	61.6667	2042.6	70.4	1.28333	24.8667	61.2	21.2067	165.333
SD70	2015-05-13	35.6667	718.4	15.6667	61	112.333	76.6667	2301.5	72.6	4.26667	42.4	91	28.0533	145.533
SD71	2015-05-13	31	592.8	15.3333	44.3333	90.6667	59.6667	1953.2	61.1333	3.66667	35.0667	90.7333	35.1733	141.933
SD72	2015-05-13	43	888.7	17.3333	45	105.333	62.3333	2199.5	60.6	3.8	35.8	60.9333	16.3133	177.133
SD73	2015-05-13	30.3333	568	13.3333	50.6667	95	64.6667	2022.2	62.6	1.73333	25.3333	47.8	18.2667	180.6
SD74	2015-05-13	49	994.6	16.6667	56.6667	122.333	73.3333	2418.3	73.7333	4.37778	46.1556	133.4	48.34	166.778
SD75	2015-05-13	49.6667	1013.6	16.6667	56	122.333	72.6667	2418.3	89.8667	2.8	24	54.0667	19.2933	148.667
SD76	2015-05-13	31.6667	618.4	15.3333	45.3333	92.3333	60.6667	1972.5	57.6667	3.33333	26.0667	73.6	22.8	168.6
SD77	2015-05-13	36.3333	718.4	17.3333	41.3333	95	58.6667	2022.2	63.2	1.93333	21.0667	57.2667	20.04	160.288
SD78	2015-05-13	36.3333	718.4	19	39	93.6667	57.3333	2004.3	57.0667	4	37.5333	100.067	28.0933	147.133
SD79	2015-05-13	35.6667	718.4	19.6667	50.6667	105.333	69.6667	2199.5	49.3333	3.13333	21.6667	64.6	22.7733	184
SD80	2015-05-13	30	568	19	69.6667	118.667	88.6667	2382.9	62	3	36.6667	101.533	48.98	187.733
SD81	2015-05-13	31	592.8	18	57	105	74	2199.5	58.4667	1.6	23.2667	64.8	22.9933	165.333
SD82	2015-05-13	31	592.8	21.3333	69.3333	121.667	90.6667	2418.3	69.8833	3.3	28.2333	65.0833	32.0917	185.917
SD83	2015-05-13	31.6667	618.4	14	48	93.6667	62	2004.3	70.0667	2.93333	26.2667	70.4667	23.94	164.667
SD84	2015-05-13	43	888.7	19	61	122.333	79.3333	2418.3	57.2167	2.68333	32.0833	78.5333	24.8317	173.433
SD85	2015-05-13	47.3333	961.2	17.6667	57.3333	122.333	75	2418.3	77.0667	3	29.3333	51.1333	20.62	149
SD86	2015-05-13	40.3333	814.5	13.6667	58.3333	112.333	72	2301.5	60.0667	3.06667	29.2667	95.7333	34.2533	177.333
SD87	2015-05-13	30.3333	568	14.6667	43.6667	88.6667	58.3333	1902.2	68.5111	2.28889	26.3111	69.4	21.5844	123.933
SD88	2015-05-13	33.6667	670	20.3333	67.6667	121.667	88	2418.3	68.1	5.13333	62.5667	132.817	62.4533	196.7
SD89	2015-05-13	32	618.4	16	45.3333	93.3333	61.3333	1988.3	69.5333	1.95	26.9333	60.6667	21.2933	145.867
SD90	2015-05-13	30.3333	568	19.3333	60.3333	110	79.6667	2266.3	82.4	3	36.5	90.3	36.52	171.3
SD91	2015-05-13	31	592.8	19.6667	70.3333	121	90	2405.4	52.9333	2.4	45.6833	99.4833	53.2133	194.5
SD92	2015-05-13	31	592.8	15.3333	47.3333	93.6667	62.6667	2004.3	68.2667	2.06667	25.1333	54.1333	18.4667	162.733
SD93	2015-05-13	32.3333	618.4	12	39	84	51.6667	1803.5	51.7333	4.33333	35.2667	81.9333	17.4867	106.133
SD94	2015-05-13	34.3333	670	18.3333	55.3333	108	73.6667	2239.6	58.1333	3.93333	36.9333	56.4667	23.28	190.533
SD95	2015-05-13	29	545.5	10	40	79	50	1707.6	21.2833	3.06667	15.5333	28.7167	10.3133	233.467
SD96	2015-05-13	34.3333	670	16	44.6667	95	60.6667	2022.2	66	3.33333	26.8667	58.4	23.6133	202.6
SD97	2015-05-13	29	545.5	15	57	101	72	2124.9	46.8889	2.11111	28.8889	77.7778	26.5222	129.667
SD98	2015-05-13	33	643.9	14	46	93	60	1988.3	65.6667	3.48889	31.5778	77.7111	21.96	170.244
SD99	2015-05-13	31.6667	618.4	16.6667	42.3333	90.6667	59	1953.2	65.6667	2.46667	29.6	58.0667	4.99333	57.8
SD100	2015-05-13	28.6667	545.5	14	48.6667	92.6667	64	1988.3	73.8667	2.86667	31.8	67.9333	28.7533	164.333
SD101	2015-05-13	36	718.4	17.5	41.5	95	59	2022.2	58.5	2.8	29.2	73.4	29.31	186
SD102	2015-05-13	30	568	13.3333	48.6667	93.3333	63.3333	1988.3	71.7333	3.93333	35.8	76.6	24.1953	172.667
SD103	2015-05-13	30.3333	568	13.3333	41	92	61.6667	1972.5	73.7333	3	36	75.2	22.1267	140.6
SD104	2015-05-13	31	592.8	12	48.3333	91.3333	60.3333	1953.2	69.4667	2.73333	30.1333	61.8	20.0333	159.467
SD105	2015-05-13	31.6667	618.4	11.3333	45.6667	88.6667	57	1902.2	62.8667	1.4	23.8667	61.2	19.3533	149.2
SD106	2015-05-13	32.3333	618.4	10.6667	41	84	51.6667	1803.5	74.4667	2.46667	29	69.5333	21.3267	141.4
SD107	2015-05-13	29	545.5	16.6667	46.6667	92.3333	63.3333	1972.5	69.2222	1.37778	24.3333	75.7111	21.8356	152.467
SD108	2015-05-13	32.3333	618.4	12	44.6667	89	56.6667	1902.2	63.9333	1.93333	23.3333	52.8667	17.3733	145.133
SD109	2015-05-13	32.3333	618.4	10.6667	48.3333	92	59.6667	1972.5	62.2	1.78333	25.9667	66.75	19.4517	158.633
SD110	2015-05-13	29	545.5	12	44.6667	85.6667	56.6667	1838.8	65.5333	1.15	21.1333	50.2667	16.6133	158.067
SD111	2015-05-13	36.3333	718.4	23.6667	60.3333	120.333	84	2393.2	86.2	3.93333	46.5333	90.7333	42.4	177.533
SD112	2015-05-13	31.6667	618.4	20.3333	71	123	91.3333	2426.4	83	2.26667	33	74.4	31.8867	194.067
SD113	2015-05-13	33	643.9	15.3333	54.6667	103.667	70.6667	2184.2	76.6667	2.13333	33.6667	73.9333	29.1	187.867
SD114	2015-05-13	29.3333	545.5	21.3333	68.6667	119.333	90	2382.9	82.4	3.06667	29.3333	70.3333	33.1667	183.6
SD115	2015-05-13	32.3333	618.4	20.6667	63.6667	116.667	84.3333	2360.1	82.3833	4.46667	51.6667	114.167	41.885	178.917
SD116	2015-05-13	47.6667	977.6	18.6667	n/a	n/a	n/a	n/a	n/a	n/a	n/a	n/a	n/a	n/a
SD117	2015-05-13	54.6667	1132.5	14.3333	n/a	n/a	n/a	n/a	n/a	n/a	n/a	n/a	n/a	n/a
SD118	2015-05-13	54.3333	1108.2	11.6667	n/a	n/a	n/a	n/a	n/a	n/a	n/a	n/a	n/a	n/a
SD119	2015-05-13	56.6667	1181.2	13.6667	n/a	n/a	n/a	n/a	n/a	n/a	n/a	n/a	n/a	n/a
SD120	2015-05-13	55	1132.5	13	n/a	n/a	n/a	n/a	n/a	n/a	n/a	n/a	n/a	n/a
SEK - South-east Kazakhstan, EK -East Kazakhstan, NK - North Kazakhstan
Traits designation is according to Fehr et al 1971 (see text).

## Sheet: NK2015
Supplemental Table 2.3. Averages of three replicates in NK2015 experimental site.
ID		VE-R2	TT-R2	R2-R4	R4-R8	VE-R8	R2-R8	TT-R8	PH	NFB	NFN	NSP	YPP	TSW
	The sowing day	The day to flowering	Thermal time to flowring, 0Cd	Time from flowering to pods developemnt (days)	Time from pods developemnt to maturation (days)	Time to maturation (days)	Time from flowering to maturation (days)	Thermal time to seed maturation, 0Cd	plant height (cm)	number of fertile branches	number of nodes per plant	number of seeds per plant	yield per plant (g)	Thousand seeds weigth (g)
SD01	2015-05-23	51	1091.8	18	49	118	67	2160.5	77.8	3.4	23.4	49.2	13	132.2
SD02	2015-05-23	49	1049.4	19	46	114	65	2116.5	73.25	2	25	77	24.9	132.3
SD3	2015-05-23	n/a	n/a	n/a	n/a	n/a	n/a	n/a	n/a	n/a	n/a	n/a	n/a	n/a
SD04	2015-05-23	39	827.9	16	43	98	59	1910.7	82	8.5	42	82.5	31.7	163.9
SD05	2015-05-23	45	959	19	52	116	71	2138.5	90.5	9	57	139	36.9	156.5
SD06	2015-05-23	40	846	19	57	116	76	2138.5	82.8	5.6	38.6	62	17.38	159.1
SD07	2015-05-23	n/a	n/a	n/a	n/a	n/a	n/a	n/a	n/a	n/a	n/a	n/a	n/a	n/a
SD08	2015-05-23	n/a	n/a	n/a	n/a	n/a	n/a	n/a	n/a	n/a	n/a	n/a	n/a	n/a
SD09	2015-05-23	n/a	n/a	n/a	n/a	n/a	n/a	n/a	n/a	n/a	n/a	n/a	n/a	n/a
SD10	2015-05-23	n/a	n/a	n/a	n/a	n/a	n/a	n/a	n/a	n/a	n/a	n/a	n/a	n/a
SD11	2015-05-23	38	809.8	19	42	99	61	1926.4	91.625	2.25	27	59.25	24.8	192.1
SD12	2015-05-23	39	827.9	19	48	106	67	2021.9	107.5	2	29	56	24.8	191.2
SD13	2015-05-23	n/a	n/a	n/a	n/a	n/a	n/a	n/a	n/a	n/a	n/a	n/a	n/a	n/a
SD14	2015-05-23	43	913.8	18	40	101	58	1957.8	85.6667	7.33333	50.3333	109	39.1	155.1
SD15	2015-05-23	n/a	n/a	n/a	n/a	n/a	n/a	n/a	n/a	n/a	n/a	n/a	n/a	n/a
SD16	2015-05-23	n/a	n/a	n/a	n/a	n/a	n/a	n/a	n/a	n/a	n/a	n/a	n/a	n/a
SD17	2015-05-23	40	846	19	43	102	62	1973.5	63.5	2.5	29.5	41	17.9	202.4
SD18	2015-05-23	39	827.9	16	45	100	61	1942.1	76.3333	5.66667	42.3333	99.6667	24.1	153.2
SD19	2015-05-23	42	891.2	20	41	103	61	1985.6	92.5	2	27	65.5	36.2	153.2
SD20	2015-05-23	n/a	n/a	n/a	n/a	n/a	n/a	n/a	n/a	n/a	n/a	n/a	n/a	n/a
SD21	2015-05-23	39	827.9	17	37	93	54	1832.2	39	2.75	34.25	66.75	15.7	187.2
SD22	2015-05-23	n/a	n/a	n/a	n/a	n/a	n/a	n/a	n/a	n/a	n/a	n/a	n/a	n/a
SD23	2015-05-23	53	1131.4	18	32	103	50	1985.6	64.6667	3.33333	23.6667	51.3333	14.5	148.5
SD24	2015-05-23	38	809.8	13	44	95	57	1863.6	24.6667	3.66667	21	44	18.8	193.6
SD25	2015-05-23	38	809.8	14	43	95	57	1863.6	73.6667	1.66667	22.3333	48	18.2	180.2
SD26	2015-05-23	42	891.2	24	46	112	70	2094.5	70	5	33	78	25.73	156.1
SD27	2015-05-23	44	936.4	15	49	108	64	2046.1	96.75	5.75	44	81.25	24.2	138.6
SD28	2015-05-23	38	809.8	15	49	102	64	1973.5	73.8	3.6	23	33.4	9.8	158.5
SD29	2015-05-23	56	1190.8	10	43	109	53	2058.2	83.6	3	30	85	24	132.9
SD30	2015-05-23	39	827.9	16	44	99	60	1926.4	93.6	3.6	27	46.6	22.6	151.8
SD31	2015-05-23	50	1072	16	41	107	57	2034	79	5.5	47	117	31.4	152.1
SD32	2015-05-23	49	1049.4	16	41	106	57	2021.9	77	8.5	61	110.5	31.2	138.3
SD33	2015-05-23	48	1026.8	16	42	106	58	2021.9	105	3	58	125	43.05	171.4
SD34	2015-05-23	n/a	n/a	n/a	n/a	n/a	n/a	n/a	n/a	n/a	n/a	n/a	n/a	n/a
SD35	2015-05-23	n/a	n/a	n/a	n/a	n/a	n/a	n/a	n/a	n/a	n/a	n/a	n/a	n/a
SD36	2015-05-23	55	1171	15	48	118	63	2160.5	86.3333	8.33333	49	108.667	33.4	124.9
SD37	2015-05-23	n/a	n/a	n/a	n/a	n/a	n/a	n/a	n/a	n/a	n/a	n/a	n/a	n/a
SD38	2015-05-23	48	1026.8	9	40	97	49	1895	68.3333	4	21.6667	39.6667	9.4	123.9
SD39	2015-05-23	49	1049.4	10	39	98	49	1910.7	70.6	4.8	29.8	41.6	9.4	122.7
SD40	2015-05-23	49	1049.4	12	47	108	59	2046.1	81.8	5.2	46.6	100.6	36.1	171.3
SD41	2015-05-23	n/a	n/a	n/a	n/a	n/a	n/a	n/a	n/a	n/a	n/a	n/a	n/a	n/a
SD42	2015-05-23	n/a	n/a	n/a	n/a	n/a	n/a	n/a	n/a	n/a	n/a	n/a	n/a	n/a
SD43	2015-05-23	45	959	14	45	104	59	1997.7	72	4.5	37.25	88.75	34	164.9
SD44	2015-05-23	47	1004.2	11	39	97	50	1895	86.25	5	34.25	58.75	21.3	167.5
SD45	2015-05-23	44	936.4	11	40	95	51	1863.6	77.3333	3	34.6667	86	30.2	165.1
SD46	2015-05-23	44	936.4	12	42	98	54	1910.7	93.5	4.5	38	76.75	24.9	154.5
SD47	2015-05-23	40	846	12	38	90	50	1787.5	59.75	4.5	36.5	68.25	38.5	154.4
SD48	2015-05-23	40	846	12	42	94	54	1847.9	77.6	3.6	28.8	68.2	19	190.6
SD49	2015-05-23	n/a	n/a	n/a	n/a	n/a	n/a	n/a	n/a	n/a	n/a	n/a	n/a	n/a
SD50	2015-05-23	47	1004.2	12	53	112	65	2094.5	68.2	3.2	30.6	83.2	34.6	170.7
SD51	2015-05-23	n/a	n/a	n/a	n/a	n/a	n/a	n/a	n/a	n/a	n/a	n/a	n/a	n/a
SD52	2015-05-23	45	959	11	44	100	55	1942.1	96.5	8	38	77.5	21.2	137.6
SD53	2015-05-23	40	846	13	40	93	53	1832.2	60	2.33333	33.3333	78.6667	24.5	163.5
SD54	2015-05-23	n/a	n/a	n/a	n/a	n/a	n/a	n/a	n/a	n/a	n/a	n/a	n/a	n/a
SD55	2015-05-23	43	913.8	11	42	96	53	1879.3	69	2.5	29	62.5	21.5	174.1
SD56	2015-05-23	45	959	11	43	99	54	1926.4	104.333	3.66667	47.3333	83.3333	29	167.7
SD57	2015-05-23	49	1049.4	10	42	101	52	1957.8	92	3.5	24.5	77	23.6	138.8
SD58	2015-05-23	41	868.6	13	45	99	58	1926.4	73	11	74	143	47.44	186
SD59	2015-05-23	n/a	n/a	n/a	n/a	n/a	n/a	n/a	n/a	n/a	n/a	n/a	n/a	n/a
SD60	2015-05-23	54	1151.2	14	39	107	53	2034	87.2	7.2	50.4	120.8	40.8	133.1
SD61	2015-05-23	59	1250.2	22	38	119	60	2171.5	93.5	16	117.5	280	87	155.1
SD62	2015-05-23	46	981.6	25	46	117	71	2149.5	70.6	2.4	17.8	36	11.1	134
SD63	2015-05-23	n/a	n/a	n/a	n/a	n/a	n/a	n/a	n/a	n/a	n/a	n/a	n/a	n/a
SD64	2015-05-23	n/a	n/a	n/a	n/a	n/a	n/a	n/a	n/a	n/a	n/a	n/a	n/a	n/a
SD65	2015-05-23	58	1230.4	10	37	105	47	2009.8	68	3	38	76	33.25	218.6
SD66	2015-05-23	40	846	13	42	95	55	1863.6	84.3333	5	43.3333	79.3333	31.4	179.5
SD67	2015-05-23	40	846	16	38	94	54	1847.9	56	5.6	31.8	69.8	21.2	161.4
SD68	2015-05-23	41	868.6	18	46	104	63	1997.7	72.75	2.5	23.5	45.5	16	141.6
SD69	2015-05-23	42	891.2	11	54	107	65	2034	90.25	3.5	43	97.5	16	135.8
SD70	2015-05-23	43	913.8	12	50	105	62	2009.8	95.5	6.5	49.75	83.75	20.4	120
SD71	2015-05-23	n/a	n/a	n/a	n/a	n/a	n/a	n/a	n/a	n/a	n/a	n/a	n/a	n/a
SD72	2015-05-23	51	1091.8	10	59	120	69	2182.5	105	2	21	34	42.67	139
SD73	2015-05-23	n/a	n/a	n/a	n/a	n/a	n/a	n/a	n/a	n/a	n/a	n/a	n/a	n/a
SD74	2015-05-23	58	1230.4	19	49	126	68	2235.3	106.5	8.5	62.5	180.5	18.6	128.4
SD75	2015-05-23	59	1250.2	20	51	130	71	2266.1	110.2	8.6	46	85.6	22.3	126.8
SD76	2015-05-23	46	981.6	15	42	104	58	1997.7	89	9	64	159	37.45	130
SD77	2015-05-23	50	1072	21	44	115	65	2127.5	97.3333	9.66667	77.3333	175	42.5	153
SD78	2015-05-23	50	1072	21	45	116	66	2138.5	103.5	7	53	105	25.6	136
SD79	2015-05-23	50	1072	22	52	124	74	2219.9	66.25	5.75	53.5	118	33.3	163.4
SD80	2015-05-23	n/a	n/a	n/a	n/a	n/a	n/a	n/a	n/a	n/a	n/a	n/a	n/a	n/a
SD81	2015-05-23	n/a	n/a	n/a	n/a	n/a	n/a	n/a	n/a	n/a	n/a	n/a	n/a	n/a
SD82	2015-05-23	n/a	n/a	n/a	n/a	n/a	n/a	n/a	n/a	n/a	n/a	n/a	n/a	n/a
SD83	2015-05-23	45	959	28	37	110	65	2070.3	82.2	4.4	30.4	68.2	22	147.9
SD84	2015-05-23	54	1151.2	21	42	117	63	2149.5	96.6667	6.66667	48.6667	94.3333	27.8	156.5
SD85	2015-05-23	59	1250.2	23	45	127	68	2243	114.8	6.8	48	124.4	31.6	168.7
SD86	2015-05-23	52	1111.6	14	62	128	76	2250.7	74.5	7.5	58	158	41.6	173.3
SD87	2015-05-23	n/a	n/a	n/a	n/a	n/a	n/a	n/a	n/a	n/a	n/a	n/a	n/a	n/a
SD88	2015-05-23	n/a	n/a	n/a	n/a	n/a	n/a	n/a	n/a	n/a	n/a	n/a	n/a	n/a
SD89	2015-05-23	55	1171	16	46	117	62	2149.5	86	5.5	48.5	96	25	132.6
SD90	2015-05-23	38	809.8	28	58	124	86	2219.9	106.2	3.4	32.6	82.4	26.9	149.1
SD91	2015-05-23	45	959	24	57	126	81	2235.3	81	5	42	71.5	24.5	147.8
SD92	2015-05-23	40	846	18	40	98	58	1910.7	81.8	4	28.4	50.6	13.8	153.2
SD93	2015-05-23	38	809.8	19	42	99	61	1926.4	91	5.2	39.6	86.4	20.4	146
SD94	2015-05-23	40	846	23	47	110	70	2070.3	72.2	4	25.2	40.2	11.8	151.9
SD95	2015-05-23	39	827.9	18	37	94	55	1847.9	21.75	3.25	11.25	10.5	4.4	210
SD96	2015-05-23	50	1072	16	48	114	64	2116.5	88.6	5.4	48.4	76.2	24.4	194.3
SD97	2015-05-23	38	809.8	18	45	101	63	1957.8	69.5	3	27	58	14.8	145
SD98	2015-05-23	45	959	16	51	112	67	2094.5	85	5	37	70.6667	31.3	200
SD99	2015-05-23	n/a	n/a	n/a	n/a	n/a	n/a	n/a	n/a	n/a	n/a	n/a	n/a	n/a
SD100	2015-05-23	37	791.7	18	44	99	62	1926.4	86	8	48.6667	92.6667	31.2	153.3
SD101	2015-05-23	n/a	n/a	n/a	n/a	n/a	n/a	n/a	n/a	n/a	n/a	n/a	n/a	n/a
SD102	2015-05-23	44	936.4	16	36	96	52	1879.3	75	3	22	37	9.12	132.2
SD103	2015-05-23	37	791.7	18	39	94	57	1847.9	76.6667	4	26.6667	46	12.8	139
SD104	2015-05-23	39	827.9	18	38	95	56	1863.6	60	5.5	37.5	59.5	14.3	113.9
SD105	2015-05-23	39	827.9	18	41	98	59	1910.7	89.4	3.2	27.8	48.8	9.9	131.1
SD106	2015-05-23	39	827.9	16	41	96	57	1879.3	74.2667	2.33333	31.3333	72	24.7	155.2
SD107	2015-05-23	39	827.9	17	43	99	60	1926.4	85.2	2.2	21.8	41	11.9	144.6
SD108	2015-05-23	40	846	16	42	98	58	1910.7	87.4	2.4	22	41.8	12.8	134.9
SD109	2015-05-23	37	791.7	15	46	98	61	1910.7	67.75	2.5	18	36.25	11.2	151.2
SD110	2015-05-23	36	773.6	19	38	93	57	1832.2	92.25	4	34	54.6667	12.9	151
SD111	2015-05-23	55	1171	26	53	134	79	2292.5	101.8	6.8	24.4	47.8	11.7	144.2
SD112	2015-05-23	45	959	26	49	120	75	2182.5	87	8.5	36.5	67	15.3	130.5
SD113	2015-05-23	45	959	22	43	110	65	2070.3	87.8	3.2	20.2	33.8	11.9	179.3
SD114	2015-05-23	46	981.6	24	49	119	73	2171.5	80.8	2.4	17.6	23.6	6.9	144.6
SD115	2015-05-23	40	846	21	51	112	72	2094.5	95.8	2.6	22.4	40.2	14.5	164.1
SD116	2015-05-23	n/a	n/a	n/a	n/a	n/a	n/a	n/a	n/a	n/a	n/a	n/a	n/a	n/a
SD117	2015-05-23	n/a	n/a	n/a	n/a	n/a	n/a	n/a	n/a	n/a	n/a	n/a	n/a	n/a
SD118	2015-05-23	n/a	n/a	n/a	n/a	n/a	n/a	n/a	n/a	n/a	n/a	n/a	n/a	n/a
SD119	2015-05-23	n/a	n/a	n/a	n/a	n/a	n/a	n/a	n/a	n/a	n/a	n/a	n/a	n/a
SD120	2015-05-23	n/a	n/a	n/a	n/a	n/a	n/a	n/a	n/a	n/a	n/a	n/a	n/a	n/a
SEK - South-east Kazakhstan, EK -East Kazakhstan, NK - North Kazakhstan
Traits designation is according to Fehr et al 1971 (see text).
