# Supplementary material for: Assessment of Soybean Flowering and Seed Maturation Time in Different Latitude Regions of Kazakhstan
Source: PLoS One. 2016 Dec 1;11(12):e0166894. doi: 10.1371/journal.pone.0166894 (PMC5132232; doi:10.1371/journal.pone.0166894)
Supplement: S3 Table — (XLS) [file pone.0166894.s003.xls]

## Sheet: Three sites
S3 Table. Correlation coeffficient values in three experimental sites among plant grwth stages and yield parameters.
Correlation coefficient values among three sites for length of flowering time (Ve-R2) and maturation (R2-R8).
	SEK_VE-R2	EK_VE-R2	NK_VE-R2	SEK_R2-R8	EK_R2-R8	NK_R2-R8
SEK_VE-R2		0,603***	0,514***	0,328**	0,384***	0,507***
EK_VE-R2	0,603***		0,696***	0.0814124	0.166403	0,358**
NK_VE-R2	0,514***	0,696***		0.177159	0,319**	0.0898331
SEK_R2-R8	0,328**	0.081	0.177		0,790***	0,580***
EK_R2-R8	0,384***	0.166	0,319**	0,790***		0,703***
NK_R2-R8	0,507***	0,358**	0.09	0,580***	0,703***
SEK - South-east Kazakhstan, EK -East Kazakhstan, NK - North Kazakhstan
Traits designation is according to Fehr et al 1971 (see text).
PH - plant height, NFB, number of ferile branches, NPP - number of pods per plant,
NSP - number of seeds per plant, YPP - yiled per plant, TSW - thousand seeds weight.
* - P<0.05; ** - P<0.001; *** - P<0.0001.
Pearson's correlation analysis for soybean collection grown in SEK 2015
Pearson's correlation data
	VE-R2	TT-R2	R2-R4	R4-R8	VE-R8	R2-R8	TT-R8	PH	NFB	NPP	NSP	YPP	TSW
VE-R2		0.995081	0.336838	0.205294	0.600456	0.327966	0.59713	0.455065	0.33998	0.354268	0.429342	0.494556	0.111381
TT-R2	0.995081		0.335403	0.210408	0.600075	0.328835	0.596044	0.465487	0.340023	0.363072	0.436532	0.504091	0.124369
R2-R4	0.336838	0.335403		0.316928	0.800203	0.803692	0.794575	0.760045	0.263386	0.643848	0.57323	0.671117	0.168832
R4-R8	0.205294	0.210408	0.316928		0.743352	0.806674	0.743112	0.265846	0.0655601	0.0878252	0.222114	0.403413	0.246767
VE-R8	0.600456	0.600075	0.800203	0.743352		0.948722	0.996303	0.690734	0.282459	0.506169	0.559959	0.722602	0.238719
R2-R8	0.327966	0.328835	0.803692	0.806674	0.948722		0.946419	0.634539	0.195777	0.45557	0.491206	0.656212	0.228985
TT-R8	0.59713	0.596044	0.794575	0.743112	0.996303	0.946419		0.697048	0.279729	0.517938	0.571491	0.725608	0.24209
PH	0.455065	0.465487	0.760045	0.265846	0.690734	0.634539	0.697048		0.238823	0.696755	0.66499	0.718612	0.292669
NFB	0.33998	0.340023	0.263386	0.0655601	0.282459	0.195777	0.279729	0.238823		0.565559	0.472293	0.398728	0.117013
NPP	0.354268	0.363072	0.643848	0.0878252	0.506169	0.45557	0.517938	0.696755	0.565559		0.858828	0.75094	0.128008
NSP	0.429342	0.436532	0.57323	0.222114	0.559959	0.491206	0.571491	0.66499	0.472293	0.858828		0.841476	0.129902
YPP	0.494556	0.504091	0.671117	0.403413	0.722602	0.656212	0.725608	0.718612	0.398728	0.75094	0.841476		0.367949
TSW	0.111381	0.124369	0.168832	0.246767	0.238719	0.228985	0.24209	0.292669	0.117013	0.128008	0.129902	0.367949
P value
	VE-R2	TT-R2	R2-R4	R4-R8	VE-R8	R2-R8	TT-R8	PH	NFB	NPP	NSP	YPP	TSW
VE-R2		0	0.0001687	0.0244897	4.19866e-13	0.000255421	6.08837e-13	1.77216e-07	0.000145209	7.19517e-05	9.92485e-07	9.40251e-09	0.225851
TT-R2	0		0.000180554	0.0210736	4.38221e-13	0.000245391	6.868e-13	8.46074e-08	0.000144909	4.58969e-05	6.21922e-07	4.36925e-09	0.175931
R2-R4	0.0001687	0.000180554		0.000420612	5.73632e-28	2.26418e-28	2.47277e-27	7.85587e-24	0.00365433	2.15603e-15	7.79497e-12	4.97513e-17	0.0652768
R4-R8	0.0244897	0.0210736	0.000420612		2.41893e-22	1.00803e-28	2.53618e-22	0.00333853	0.476822	0.340159	0.0147604	4.90952e-06	0.00658665
VE-R8	4.19866e-13	4.38221e-13	5.73632e-28	2.41893e-22		0	0	2.55805e-18	0.00177382	3.68552e-09	2.94499e-11	1.20481e-20	0.00864601
R2-R8	0.000255421	0.000245391	2.26418e-28	1.00803e-28	0		0	7.16743e-15	0.0321155	1.71079e-07	1.22402e-08	4.09587e-16	0.0118805
TT-R8	6.08837e-13	6.868e-13	2.47277e-27	2.53618e-22	0	0		9.35509e-19	0.00197333	1.37555e-09	9.30997e-12	6.99307e-21	0.00772273
PH	1.77216e-07	8.46074e-08	7.85587e-24	0.00333853	2.55805e-18	7.16743e-15	9.35509e-19		0.00861629	9.80824e-19	1.20082e-16	2.45336e-20	0.00117946
NFB	0.000145209	0.000144909	0.00365433	0.476822	0.00177382	0.0321155	0.00197333	0.00861629		1.69285e-11	5.15086e-08	6.46288e-06	0.203098
NPP	7.19517e-05	4.58969e-05	2.15603e-15	0.340159	3.68552e-09	1.71079e-07	1.37555e-09	9.80824e-19	1.69285e-11		4.46875e-36	5.26812e-23	0.163523
NSP	9.92485e-07	6.21922e-07	7.79497e-12	0.0147604	2.94499e-11	1.22402e-08	9.30997e-12	1.20082e-16	5.15086e-08	4.46875e-36		2.44878e-33	0.15733
YPP	9.40251e-09	4.36925e-09	4.97513e-17	4.90952e-06	1.20481e-20	4.09587e-16	6.99307e-21	2.45336e-20	6.46288e-06	5.26812e-23	2.44878e-33		3.55735e-05
TSW	0.225851	0.175931	0.0652768	0.00658665	0.00864601	0.0118805	0.00772273	0.00117946	0.203098	0.163523	0.15733	3.55735e-05
Pearson's correlation analysis for soybean collection grown in EK 2015
Perason's correlation data
	VE-R2	TT-R2	R2-R4	R4-R8	VE-R8	R2-R8	TT-R8	PH	NFB	NPP	NSP	YPP	TSW
VE-R2		0.996388	0.212903	0.139002	0.477126	0.166403	0.480084	0.283119	0.260315	0.167048	0.108029	0.0684978	0.07848
TT-R2	0.996388		0.228345	0.138909	0.4787	0.169513	0.484012	0.27812	0.259184	0.164125	0.104556	0.0656141	0.0851087
R2-R4	0.212903	0.228345		0.572494	0.740248	0.751991	0.735889	0.266736	0.295594	0.468838	0.404354	0.540162	0.317669
R4-R8	0.139002	0.138909	0.572494		0.907273	0.966691	0.900031	0.348672	0.269592	0.531551	0.450145	0.645019	0.452649
VE-R8	0.477126	0.4787	0.740248	0.907273		0.945977	0.994559	0.420474	0.362031	0.569732	0.468572	0.632181	0.428329
R2-R8	0.166403	0.169513	0.751991	0.966691	0.945977		0.938775	0.367299	0.310097	0.577531	0.485808	0.684002	0.451636
TT-R8	0.480084	0.484012	0.735889	0.900031	0.994559	0.938775		0.435724	0.352746	0.563708	0.461557	0.618262	0.422686
PH	0.283119	0.27812	0.266736	0.348672	0.420474	0.367299	0.435724		0.190442	0.352479	0.296485	0.286056	0.0645119
NFB	0.260315	0.259184	0.295594	0.269592	0.362031	0.310097	0.352746	0.190442		0.779069	0.710931	0.582275	0.181561
NPP	0.167048	0.164125	0.468838	0.531551	0.569732	0.577531	0.563708	0.352479	0.779069		0.889917	0.846263	0.193376
NSP	0.108029	0.104556	0.404354	0.450145	0.468572	0.485808	0.461557	0.296485	0.710931	0.889917		0.871467	0.152755
YPP	0.0684978	0.0656141	0.540162	0.645019	0.632181	0.684002	0.618262	0.286056	0.582275	0.846263	0.871467		0.381408
TSW	0.07848	0.0851087	0.317669	0.452649	0.428329	0.451636	0.422686	0.0645119	0.181561	0.193376	0.152755	0.381408
P value
	VE-R2	TT-R2	R2-R4	R4-R8	VE-R8	R2-R8	TT-R8	PH	NFB	NPP	NSP	YPP	TSW
VE-R2		0	0.0223452	0.13846	7.00392e-08	0.0755034	5.65848e-08	0.00216994	0.00495898	0.0743619	0.250476	0.466988	0.404451
TT-R2	0		0.014108	0.138726	6.25406e-08	0.0701253	4.24967e-08	0.00261644	0.00515739	0.0796495	0.266119	0.485992	0.365804
R2-R4	0.0223452	0.014108		2.3161e-11	3.30475e-21	3.48602e-22	7.38639e-21	0.00395699	0.00134009	1.25967e-07	7.40249e-06	4.65426e-10	0.000541249
R4-R8	0.13846	0.138726	2.3161e-11		0	0	0	0.000134098	0.00357265	9.81987e-10	4.47773e-07	7.24324e-15	3.79466e-07
VE-R8	7.00392e-08	6.25406e-08	3.30475e-21	0		0	0	2.88864e-06	7.01817e-05	3.03117e-11	1.28331e-07	3.53073e-14	1.79373e-06
R2-R8	0.0755034	0.0701253	3.48602e-22	0	0		0	5.39342e-05	0.000744552	1.40854e-11	3.7237e-08	3.59536e-17	4.05826e-07
TT-R8	5.65848e-08	4.24967e-08	7.38639e-21	0	0	0		1.13282e-06	0.000110405	5.40566e-11	2.08313e-07	1.8128e-13	2.52895e-06
PH	0.00216994	0.00261644	0.00395699	0.000134098	2.88864e-06	5.39342e-05	1.13282e-06		0.041485	0.000111833	0.0012937	0.00194088	0.493363
NFB	0.00495898	0.00515739	0.00134009	0.00357265	7.01817e-05	0.000744552	0.000110405	0.041485		1.16625e-24	5.53622e-19	8.74944e-12	0.0521456
NPP	0.0743619	0.0796495	1.25967e-07	9.81987e-10	3.03117e-11	1.40854e-11	5.40566e-11	0.000111833	1.16625e-24		0	1.10673e-32	0.0383909
NSP	0.250476	0.266119	7.40249e-06	4.47773e-07	1.28331e-07	3.7237e-08	2.08313e-07	0.0012937	5.53622e-19	0		9.34686e-37	0.103144
YPP	0.466988	0.485992	4.65426e-10	7.24324e-15	3.53073e-14	3.59536e-17	1.8128e-13	0.00194088	8.74944e-12	1.10673e-32	9.34686e-37		2.60421e-05
TSW	0.404451	0.365804	0.000541249	3.79466e-07	1.79373e-06	4.05826e-07	2.52895e-06	0.493363	0.0521456	0.0383909	0.103144	2.60421e-05
Pearson's correlation analysis for soybean collection grown in NK 2015
Pearson's correlation data
	VE-R2	TT-R2	R2-R4	R4-R8	VE-R8	R2-R8	TT-R8	PH	NFB	NPP	NSP	YPP	TSW
VE-R2		0.999555	0.0021984	0.120969	0.661062	0.0898331	0.660331	0.338819	0.414199	0.430389	0.488901	0.382605	-0.19985
TT-R2	0.999555		0.000370277	0.123387	0.661379	0.0906052	0.661296	0.33864	0.411303	0.428407	0.486578	0.380837	-0.203879
R2-R4	0.0021984	0.000370277		0.190937	0.533073	0.705845	0.524802	0.185513	0.144216	0.0263166	0.0245612	-0.10099	-0.101116
R4-R8	0.120969	0.123387	0.190937		0.696965	0.829842	0.694057	0.330539	0.0812569	0.0599203	0.0787409	0.0650274	-0.0737762
VE-R8	0.661062	0.661379	0.533073	0.696965		0.806683	0.994439	0.461538	0.354739	0.302136	0.346651	0.221142	-0.20267
R2-R8	0.0898331	0.0906052	0.705845	0.829842	0.806683		0.799877	0.345761	0.144629	0.0620547	0.0750559	-0.00781696	-0.111606
TT-R8	0.660331	0.661296	0.524802	0.694057	0.994439	0.799877		0.473078	0.348699	0.310414	0.353007	0.236978	-0.205358
PH	0.338819	0.33864	0.185513	0.330539	0.461538	0.345761	0.473078		0.267391	0.334921	0.322548	0.258968	-0.307032
NFB	0.414199	0.411303	0.144216	0.0812569	0.354739	0.144629	0.348699	0.267391		0.849437	0.780972	0.591898	-0.185337
NPP	0.430389	0.428407	0.0263166	0.0599203	0.302136	0.0620547	0.310414	0.334921	0.849437		0.943995	0.793732	-0.0405698
NSP	0.488901	0.486578	0.0245612	0.0787409	0.346651	0.0750559	0.353007	0.322548	0.780972	0.943995		0.81221	-0.0607801
YPP	0.382605	0.380837	-0.10099	0.0650274	0.221142	-0.00781696	0.236978	0.258968	0.591898	0.793732	0.81221		0.162486
TSW	-0.19985	-0.203879	-0.101116	-0.0737762	-0.20267	-0.111606	-0.205358	-0.307032	-0.185337	-0.0405698	-0.0607801	0.162486
P value
	VE-R2	TT-R2	R2-R4	R4-R8	VE-R8	R2-R8	TT-R8	PH	NFB	NPP	NSP	YPP	TSW
VE-R2		0	0.984069	0.270107	5.76114e-12	0.413579	6.19213e-12	0.00151453	8.12399e-05	3.93475e-05	2.05952e-06	0.000301813	0.0666843
TT-R2	0		0.997317	0.260574	5.58296e-12	0.40956	5.62902e-12	0.00152388	9.21342e-05	4.30858e-05	2.34014e-06	0.00032358	0.0612687
R2-R4	0.984069	0.997317		0.0800445	1.50299e-07	4.55787e-14	2.52459e-07	0.0891657	0.187901	0.811047	0.823439	0.357757	0.357154
R4-R8	0.270107	0.260574	0.0800445		1.27641e-13	9.77968e-23	1.77394e-13	0.00200406	0.459735	0.585927	0.473794	0.554338	0.502203
VE-R8	5.76114e-12	5.58296e-12	1.50299e-07	1.27641e-13		1.18167e-20	0	8.75449e-06	0.000864908	0.00494933	0.00115387	0.0419618	0.0628557
R2-R8	0.413579	0.40956	4.55787e-14	9.77968e-23	1.18167e-20		4.28163e-20	0.00119051	0.186627	0.572625	0.494797	0.943396	0.309199
TT-R8	6.19213e-12	5.62902e-12	2.52459e-07	1.77394e-13	0	4.28163e-20		4.82798e-06	0.00107343	0.00383668	0.000920564	0.0289852	0.0593722
PH	0.00151453	0.00152388	0.0891657	0.00200406	8.75449e-06	0.00119051	4.82798e-06		0.0133629	0.00172962	0.00260714	0.0167022	0.00426102
NFB	8.12399e-05	9.21342e-05	0.187901	0.459735	0.000864908	0.186627	0.00107343	0.0133629		9.2792e-25	1.19736e-18	2.43336e-09	0.0894765
NPP	3.93475e-05	4.30858e-05	0.811047	0.585927	0.00494933	0.572625	0.00383668	0.00172962	9.2792e-25		0	1.31333e-19	0.71239
NSP	2.05952e-06	2.34014e-06	0.823439	0.473794	0.00115387	0.494797	0.000920564	0.00260714	1.19736e-18	0		3.99815e-21	0.580551
YPP	0.000301813	0.00032358	0.357757	0.554338	0.0419618	0.943396	0.0289852	0.0167022	2.43336e-09	1.31333e-19	3.99815e-21		0.137343
TSW	0.0666843	0.0612687	0.357154	0.502203	0.0628557	0.309199	0.0593722	0.00426102	0.0894765	0.71239	0.580551	0.137343
