# Supplementary material for: Assessment of Soybean Flowering and Seed Maturation Time in Different Latitude Regions of Kazakhstan
Source: PLoS One. 2016 Dec 1;11(12):e0166894. doi: 10.1371/journal.pone.0166894 (PMC5132232; doi:10.1371/journal.pone.0166894)
Supplement: S4 Table — SEK, EK, and NK are South-east, East, and North regions in Kazakhstan, respectively. *—P<0.05; **—P<0.01; ***—P<0.001; ****—P<0.0001; YPP–yield per plant. (XLS) [file pone.0166894.s004.xls]

## Sheet: Лист1
	S4 Table. Relationships between E gene combinations and TT-R2 and TT-R8 durations and yield based on two-tailed t-test. SEK, EK, and NK are South-east, East, and North regions in Kazakhstan, respectively.
	* - P<0.05; ** - P<0.01; *** - P<0.001; **** - P<0.0001; YPP - yield per plant.
	E gene			SEK 2015 (n=120)				EK 2015 (n=115)				NK 2015 (n=85)
	combinations		TT-R2	TT-R8	YPP		TT-R2	TT-R8	YPP		TT-R2	TT-R8	YPP
	E1		****	*			****				***
	E2
	E3
	E4			**	**			*					*
	E1E4		****	***	**		****	*			***	**	**
	E3E4			**	**			*				*	*
	E1E3E4		**	*	*		****	*	*		*	**	**
