# Supplementary material for: Assessment of Soybean Flowering and Seed Maturation Time in Different Latitude Regions of Kazakhstan
Source: PLoS One. 2016 Dec 1;11(12):e0166894. doi: 10.1371/journal.pone.0166894 (PMC5132232; doi:10.1371/journal.pone.0166894)
Supplement: S5 Table — (XLS) [file pone.0166894.s005.xls]

## Sheet: Лист1
S5 Table. Averages of field data of soybean collection for genotypes of three E genes (E1, E3, and E4) at three experimental sites
A. Averages of field data for soybean genotypes of three E genes at South-east Kazakhstan experimental site
			Stage from Emergence to Flowering	Thermal time at R2	Stage from Flowering to Pods developemnt	Stage from Pods developemnet to Maturation	Stage from Emergence to Maturation	Stage from Flowering to Maturation	Thermal time at R8	Plant Height	Number of Fertile Branches	Number of Pods per Plant	Number of Seeds per Plant	Yield per Plant	Thousand Seeds Weight
Haplotypes		n	VE-R2 (days)	TT-R2 (0Cd)	R2-R4 (days)	R4-R8 (days)	VE-R8 (days)	R2-R8 (days)	TT-R8 (0Cd)	PH (cm)	NFB	NPP	NSP	YPP (g/p)	TSW (g)
E1/E3/E4		1	35.6667	730.5	33.3333	50.3333	118.667	83	2754.1	86.4	1.86667	18.2667	81.1333	30.28	185.795
E1/E3/e4-n		7	34.2381	690.786	24	36	94.1429	59.9048	2253.29	45.7333	1.89524	15.8476	46.3429	12.9714	170.433
E1/e3-n/E4		5	35.1333	720.48	30.4	40.8	106.067	70.9333	2498.66	85.7067	2.05333	23.4533	60.9333	21.1947	186.223
E1/e3-n/e4-n		1	33.6667	682.3	24.3333	36	93.6667	60	2239.9	55.8667	2.06667	17.6	42.8667	14.5933	199.75
e1-as/E3/E4		41	31.9593	643.429	27.0325	37.2195	95.9959	64.0366	2286.25	66.1756	1.78049	19.4878	54.6732	17.3452	170.113
e1-as/E3/e4-n		6	32.5	655.967	23.1111	35.5	91	58.5	2169.93	48.0111	1.7	16.3667	49.4889	14.1122	156.192
e1-as/e3-n/E4		11	32.8485	659.609	29.0909	37.8182	100.091	67.2424	2379.64	72.0061	2.03636	20.8364	54.6727	19.437	182.264
e1-as/e3-n/e4-n		11	33.3333	670.564	26.4545	37.0303	96.2727	62.9394	2302.12	66.0364	1.57576	17.9818	49.7394	17.4679	180.318
e1-n/E3/E4		11	30.7576	615.245	30.5152	40.3333	101.515	70.7576	2400.21	66.2909	1.73939	18.7152	51.0182	17.7055	184.355
e1-n/E3/e4-n		12	29.6944	593.783	26.0833	39.7222	95.3889	66.3889	2274.81	51.6722	1.56111	16.5167	46.4944	15.9706	176.7
e1-n/e3-n/E4		7	32	642.557	31.8095	40.6667	104.429	72.4286	2467.94	80.2381	2.05714	20.4762	57.3143	19.1695	183.466
e1-n/e3-n/e4-n		7	30.5714	616.329	23.8571	36.619	90.8571	60.2857	2175.66	49.4762	1.2381	14.581	39.1905	12.3076	172.177
B. Averages of field data for soybean genotypes of three E genes at East Kazakhstan experimental site
			Stage from Emergence to Flowering	Thermal time at R2	Stage from Flowering to Pods developemnt	Stage from Pods developemnet to Maturation	Stage from Emergence to Maturation	Stage from Flowering to Maturation	Thermal time at R8	Plant Height	Number of Fertile Branches	Number of Pods per Plant	Number of Seeds per Plant	Yield per Plant	Thousand Seeds Weight
Haplotypes		n	VE-R2 (days)	TT-R2 (0Cd)	R2-R4 (days)	R4-R8 (days)	VE-R8 (days)	R2-R8 (days)	TT-R8 (0Cd)	PH (cm)	NFB	NPP	NSP	YPP (g/p)	TSW (g)
E1/E3/e4-n		7	38.0476	766.457	16.9762	44.7381	99.5714	61.5238	2102.29	58.119	3.09524	29.0381	72.0571	21.311	170.07
E1/e3-n/E4		4	31.8333	612.575	17	52.8333	102	70.1667	2123.68	68.5889	2.98194	34.5389	76.4444	28.6027	156.433
E1/e3-n/e4-n		1	34.3333	670	16	44.6667	95	60.6667	2022.2	66	3.33333	26.8667	58.4	23.6133	202.6
e1-as/E3/E4		39	33.9231	664.482	14.9658	48.641	97.6154	63.6923	2052.02	67.9658	2.72598	30.4909	75.347	24.6596	152.539
e1-as/E3/e4-n		6	33.8333	659.017	14.8333	47.2778	96.5556	62.7222	2034.63	58.6556	3.2	30.9722	80.4833	29.3922	152.972
e1-as/e3-n/E4		10	34.5	678.76	16.3	50.2333	101.1	66.6	2098.83	64.8089	3.17167	29.9489	65.6956	21.192	148.14
e1-as/e3-n/e4-n		11	33.4545	652.6	14.3636	47.6061	95.4848	62.0303	2023.65	62.1631	2.72121	27.1924	65.5682	23.5983	167.814
e1-n/E3/E4		11	30.5152	585.318	18.1515	55.8485	104.515	74	2150.17	62.9157	3.0096	37.4545	89.4934	36.5712	173.777
e1-n/E3/e4-n		12	30.8611	587.583	15.0278	50.6389	96.3333	65.4722	2026.67	56.0051	2.62315	29.887	75.8005	25.6049	164.969
e1-n/e3-n/E4		7	30.9048	590.357	16.7619	53.7143	102.19	71.2857	2135.19	73.0548	2.71429	34.1048	76.3571	28.3512	166.54
e1-n/e3-n/e4-n		7	30.619	586.271	14.0952	43.4286	88.1429	57.5238	1888.57	55.4762	1.83095	21.8571	57.2452	17.339	156.542
C. Averages of field data for soybean genotypes of three E genes at North Kazakhstan experimental site
			Stage from Emergence to Flowering	Thermal time at R2	Stage from Flowering to Pods developemnt	Stage from Pods developemnet to Maturation	Stage from Emergence to Maturation	Stage from Flowering to Maturation	Thermal time at R8	Plant Height	Number of Fertile Branches	Number of Pods per Plant	Number of Seeds per Plant	Yield per Plant	Thousand Seeds Weight
Haplotypes		n	VE-R2 (days)	TT-R2 (0Cd)	R2-R4 (days)	R4-R8 (days)	VE-R8 (days)	R2-R8 (days)	TT-R8 (0Cd)	PH (cm)	NFB	NPP	NSP	YPP (g/p)	TSW (g)
E1/E3/e4-n		6	52.1667	1114.9	19	45	116.167	64	2137.58	88.375	7.29167	57.6667	127.222	40.9283	149.167
E1/e3-n/E4		4	48	1022.05	19	45	112	64	2069.78	83.075	4.575	30.475	59.7	15.155	138.5
E1/e3-n/e4-n		1	50	1072	16	48	114	64	2116.5	88.6	5.4	48.4	76.2	24.4	194.3
e1-as/E3/E4		30	45.3667	965.727	15.5333	44.1	105.033	59.6667	2000.28	84.0733	5.09944	38.8078	80.865	23.4287	149.013
e1-as/E3/e4-n		3	43.3333	922.467	18	52.6667	114	70.6667	2086.03	80.15	5.13333	42.3667	102.883	35.6667	158.933
e1-as/e3-n/E4		8	44.125	937.762	18.75	44.375	107.25	63.125	2022.05	82.2667	5.84583	38.4208	78.825	23.8625	149.775
e1-as/e3-n/e4-n		8	44.875	956.737	17.375	43	105.25	60.375	2006.29	74.8937	3.33125	28.975	66.3062	23.1938	159.075
e1-n/E3/E4		6	38.6667	821.867	16.5	42.5	97.6667	59	1903.07	85.3403	3.54167	34.8333	71.2639	23.75	171.75
e1-n/E3/e4-n		9	44.3333	945.122	16.1111	46.3333	106.778	62.4444	2017.47	71.7426	4.80556	36.5907	75.7796	22.5711	155.389
e1-n/e3-n/E4		5	41.6	884.86	20.6	45.4	107.6	66	2034.68	86.44	4.04	27.4533	48.1733	15.66	158.9
e1-n/e3-n/e4-n		5	43.2	916.54	14	42.2	99.2	56	1925.94	74.8033	3.85333	30.9267	64.04	23.63	178.98
